# Supplementary material for: Comparative genomic analysis of Mycobacterium intracellulare: implications for clinical taxonomic classification in pulmonary Mycobacterium avium-intracellulare complex disease
Source: BMC Microbiol. 2021 Apr 6;21:103. doi: 10.1186/s12866-021-02163-9 (PMC8025370; doi:10.1186/s12866-021-02163-9)
Supplement: Supplementary file 2 — Additional file 2. [file 12866_2021_2163_MOESM2_ESM.xlsx]

## Sheet: Sheet1
Table S1. List of genes possessing asynonymous mutations located in the hypermutated regions
Region*	Locus tag	Gene name	Function
A	OCU_RS25000	dnaA	chromosomal replication initiator protein DnaA
A	OCU_RS25010	recF	DNA replication and repair protein RecF
A	OCU_RS25015		UPF0232 protein
A	OCU_RS25025	gyrA	DNA gyrase subunit A
A	OCU_RS25030		hypothetical protein
A	OCU_RS25035		transfer RNA-Ile
A	OCU_RS25050	cyp144	cytochrome P450 144
A	OCU_RS25055	cwsA	cell wall synthesis protein CwsA
A	OCU_RS25060	ppiA	putative peptidyl-prolyl cis-trans isomerase A
A	OCU_RS50030		hypothetical protein
A	OCU_RS25075		membrane protein
A	OCU_RS25080	trpG	glutamine amidotransferase
A	OCU_RS25085	pknB	serine/threonine-protein kinase PknB
B	OCU_RS28430		putative hydrolase alpha/beta
B	OCU_RS28435	mmpL12	putative transport protein MmpL12
B	OCU_RS28440		TetR family transcriptional regulator
B	OCU_RS50125		hypothetical protein
B	OCU_RS28470	cyp123	putative cytochrome P450 123
B	OCU_RS28485		hypothetical protein
C	OCU_RS31325		hypothetical protein
C	OCU_RS31330		MFS transporter
C	OCU_RS31335		hypothetical protein
C	OCU_RS31340		hypothetical protein
C	OCU_RS31345	deaD	ATP-dependent RNA helicase DeaD
C	OCU_RS31350		acyltransferase
C	OCU_RS31385		hypothetical protein
C	OCU_RS31405		hypothetical protein
C	OCU_RS31410		hypothetical protein
C	OCU_RS31460	paaG	enoyl-CoA hydratase
C	OCU_RS31600		hypothetical protein
C	OCU_RS31610		hypothetical protein
C	OCU_RS31615		ABC transporter permease
C	OCU_RS31620		ABC transporter permease
C	OCU_RS31625	mce3A	MCE-family protein MCE3A
C	OCU_RS31630	mce3B	Mce family protein Mce3B
C	OCU_RS31635	mce3C	Mce family protein Mce3C
C	OCU_RS31640	mce3D	Mce family protein Mce3D
C	OCU_RS31645	lprM(mce3E)	hypothetical protein
C	OCU_RS31650		mammalian cell entry protein
C	OCU_RS31655		Mce associated membrane protein
C	OCU_RS31660		hypothetical protein
C	OCU_RS31680		CoA transferase
C	OCU_RS31685		GntR family transcriptional regulator
C	OCU_RS31690	hmd	N5,N10-methylene tetrahydromethanopterin reductase
C	OCU_RS31695		Fe-S ferredoxin
C	OCU_RS31700		hypothetical protein
C	OCU_RS31705		isochorismatase
C	OCU_RS31710		acyl-CoA synthetase
C	OCU_RS31715	cyp143	putative cytochrome P450 143
C	OCU_RS31720		3-oxoacyl-ACP reductase
C	OCU_RS31725		short-chain dehydrogenase/reductase
C	OCU_RS31730	echA8	putative enoyl-CoA hydratase echA8
C	OCU_RS31735		3-hydroxyacyl-CoA dehydrogenase
C	OCU_RS31740		acyl-CoA dehydrogenase
C	OCU_RS31745		acyl-CoA dehydrogenase
C	OCU_RS31750		short chain dehydrogenase
C	OCU_RS31755		hypothetical protein
C	OCU_RS31760		acetyl-CoA acetyltransferase
C	OCU_RS31765		enoyl-CoA hydratase
C	OCU_RS31770		phenylacetic acid degradation protein
C	OCU_RS31775		GntR family transcriptional regulator
C	OCU_RS31780		long-chain-acyl-CoA dehydrogenase
C	OCU_RS31785		acyl-CoA dehydrogenase
C	OCU_RS31790		acyl-CoA dehydrogenase
C	OCU_RS31795		aldehyde dehydrogenase
C	OCU_RS31800		CoA transferase
C	OCU_RS31805		hypothetical protein
C	OCU_RS31810		short-chain dehydrogenase
C	OCU_RS31815		short-chain dehydrogenase
C	OCU_RS31820		acetyl-CoA hydrolase
C	OCU_RS50255		putative acyl-CoA dehydrogenase FadE
C	OCU_RS31835		long-chain-fatty-acid--CoA ligase
C	OCU_RS31840		cytochrome P450
C	OCU_RS31845		acetyl-CoA acetyltransferase
C	OCU_RS31850		AMP-dependent ligase
C	OCU_RS31855		hypothetical protein
C	OCU_RS31870		amidohydrolase
C	OCU_RS31875		hypothetical protein
C	OCU_RS31880		hypothetical protein
C	OCU_RS31885		hypothetical protein
C	OCU_RS31890		hypothetical protein
C	OCU_RS31895		hypothetical protein
C	OCU_RS31900		acetyl-CoA acetyltransferase
C	OCU_RS31905		MaoC family dehydratase
C	OCU_RS31910		hypothetical protein
C	OCU_RS31915		acyl-CoA synthetase
C	OCU_RS31920		hypothetical protein
C	OCU_RS31925		hypothetical protein
C	OCU_RS31930		amidohydrolase
C	OCU_RS31935	fadE3	acyl-CoA dehydrogenase
C	OCU_RS31940		acyl-CoA dehydrogenase
C	OCU_RS31945		ferredoxin
C	OCU_RS31950		hypothetical protein
C	OCU_RS31955		acyl-CoA dehydrogenase
C	OCU_RS31960		acyl-CoA dehydrogenase
C	OCU_RS31965		o-succinylbenzoate--CoA ligase
C	OCU_RS31970		enoyl-CoA hydratase
C	OCU_RS31975		3-ketoacyl-ACP reductase
C	OCU_RS31980		acyl dehydratase
C	OCU_RS31985		acyl-CoA dehydrogenase
C	OCU_RS31990		enoyl-CoA hydratase
C	OCU_RS31995		alpha/beta hydrolase
C	OCU_RS32000		hypothetical protein
C	OCU_RS32010	acd	acyl-CoA dehydrogenase
C	OCU_RS32015		salicylate esterase
C	OCU_RS32020		aldehyde dehydrogenase
C	OCU_RS32030		acyl-CoA synthetase
C	OCU_RS32035		ring-hydroxylating dioxygenase subunit beta
C	OCU_RS32040		ring-hydroxylating oxygenase subunit alpha
C	OCU_RS32050		thiolase
C	OCU_RS32055		hypothetical protein
C	OCU_RS32060		2-oxo-hepta-3-ene-1-dioic acid hydratase
C	OCU_RS32065		2-dihydroxyhept-2-ene-1-dioic acid aldolase
C	OCU_RS32075		acyl-CoA dehydrogenase
C	OCU_RS32080	fadE33	acyl-CoA dehydrogenase
C	OCU_RS32085		hypothetical protein
C	OCU_RS32090		AMP-binding protein
C	OCU_RS32095		short-chain dehydrogenase/reductase
C	OCU_RS32100		hypothetical protein
C	OCU_RS32105		hypothetical protein
C	OCU_RS32110		hypothetical protein
C	OCU_RS32115		amidohydrolase
C	OCU_RS32120		putative lipid transfer protein or keto acyl-CoA thiolase Ltp2
C	OCU_RS32125		hypothetical protein
C	OCU_RS50260		hypothetical protein
C	OCU_RS32140		cytochrome P450
C	OCU_RS32145		6-phosphogluconate dehydrogenase
C	OCU_RS32150		3-ketoacyl-ACP reductase
C	OCU_RS32160		hypothetical protein
C	OCU_RS32165		short-chain dehydrogenase
C	OCU_RS32170		hypothetical protein
C	OCU_RS32175		enoyl-CoA hydratase
C	OCU_RS32180	cyp124	methyl-branched lipid omega-hydroxylase
C	OCU_RS32185		oxidoreductase
C	OCU_RS32200		putative zinc-type alcohol dehydrogenase AdhD
C	OCU_RS32205		aldehyde dehydrogenase
C	OCU_RS32210		hypothetical protein
C	OCU_RS32215		MaoC-like dehydratase
C	OCU_RS32220		hypothetical protein
C	OCU_RS32225		CoA transferase
C	OCU_RS32230		hypothetical protein
C	OCU_RS32235	mhpB	2-dihydroxyphenylpropionate/2-dihydroxicinnamic acid 1-dioxygenase
C	OCU_RS32240		hypothetical protein
C	OCU_RS32245		DUF5135 domain-containing protein
C	OCU_RS32250		TetR family transcriptional regulator
C	OCU_RS32255	cyp143	putative cytochrome P450 143
C	OCU_RS32260		LLM class F420-dependent oxidoreductase
C	OCU_RS32265		hypothetical protein
C	OCU_RS32270		nitroreductase
C	OCU_RS32275	fadE22	acyl-CoA dehydrogenase FadE22
C	OCU_RS32280		lipid-transfer protein
C	OCU_RS32285		hypothetical protein
C	OCU_RS32290		short-chain dehydrogenase/reductase
C	OCU_RS32295		hypothetical protein
C	OCU_RS32300		hypothetical protein
C	OCU_RS32305		acyl-CoA dehydrogenase
C	OCU_RS32310		short-chain dehydrogenase
C	OCU_RS32315		acyl-CoA synthetase
C	OCU_RS50265		membrane protein
D	OCU_RS33525		hypothetical protein
D	OCU_RS33530		hypothetical protein
D	OCU_RS33545	mmpL13	membrane protein
D	OCU_RS33550		hypothetical protein
D	OCU_RS33555	ldtB	L-D-transpeptidase 2
E	OCU_RS34590		cytochrome P450
E	OCU_RS34595		transcriptional regulator
E	OCU_RS34600		hypothetical protein
E	OCU_RS34605	fdxD	ferredoxin FdxD
E	OCU_RS34610		hemerythrin
E	OCU_RS34615		peroxiredoxin
E	OCU_RS34620	acg	putative NADPH nitroreductase acg
E	OCU_RS34640		hypothetical protein
E	OCU_RS34645		transcription elongation factor GreA
E	OCU_RS34650		D-amino-acid dehydrogenase
E	OCU_RS34655		membrane protein
E	OCU_RS34660		DNA-binding protein
E	OCU_RS34665		hypothetical protein
E	OCU_RS34670		hypothetical protein
E	OCU_RS34675		hypothetical protein
E	OCU_RS34680		nitric oxide reductase
E	OCU_RS34685		hemerythrin
E	OCU_RS34690		hypothetical protein
E	OCU_RS50355		hypothetical protein
E	OCU_RS34700		hypothetical protein
E	OCU_RS34705		hypothetical protein
E	OCU_RS34710		hypothetical protein
E	OCU_RS34715		putative conserved polyketide synthase associated protein PapA2
E	OCU_RS34720	maeA	NAD-dependent malic enzyme
E	OCU_RS34725		putative sulfite reductase
E	OCU_RS34730		hypothetical protein
E	OCU_RS34735		hypothetical protein
F	OCU_RS36555		mammalian cell entry protein
F	OCU_RS36560		putative MCE family protein
F	OCU_RS36570		putative MCE family protein
F	OCU_RS36575		mammalian cell entry protein
F	OCU_RS36580		ABC transporter permease
F	OCU_RS36585		ABC transporter
F	OCU_RS36590		hypothetical protein
G	OCU_RS37140		membrane protein
G	OCU_RS37145		membrane protein mmPL family transporter
G	OCU_RS37150		TetR family transcriptional regulator
G	OCU_RS37155		putative esterase LipW
G	OCU_RS37160		enoyl-CoA hydratase
G	OCU_RS37165		TetR family transcriptional regulator
G	OCU_RS37170		cobalamin biosynthesis protein
G	OCU_RS37175		acyl-CoA thioesterase II
G	OCU_RS37200		hypothetical protein
G	OCU_RS37260		cutinase
G	OCU_RS37330		hypothetical protein
G	OCU_RS37335		hypothetical protein
G	OCU_RS37340		peptidyl-prolyl cis-trans isomerase
G	OCU_RS37345		hypothetical protein
G	OCU_RS37350		oxidoreductase
G	OCU_RS37355		hypothetical protein
G	OCU_RS37360		peptidase M42
G	OCU_RS37365	citE	citrate lyase subunit beta
G	OCU_RS37370		putative S-adenosyl-L-methionine-dependent methyltransferase
G	OCU_RS37380		hypothetical protein
G	OCU_RS37385		hypothetical protein
G	OCU_RS37390	hrpA	ATP-dependent helicase
G	OCU_RS37395		hypothetical protein
G	OCU_RS37405		putative cutinase
G	OCU_RS37410		hypothetical protein
G	OCU_RS37375	zwf	IMP dehydrogenase
H	OCU_RS39920		non-ribosomal peptide synthetase
H	OCU_RS39925		putative non-ribosomal peptide synthetase
H	OCU_RS39935	mmpS4	siderophore export accessory protein MmpS4
H	OCU_RS39940		membrane protein
H	OCU_RS39945		putative membrane protein MmpL
H	OCU_RS39950		daunorubicin resistance protein DrrA family ABC transporter ATP-binding protein
H	OCU_RS39955		hypothetical protein
H	OCU_RS39960		peptide ABC transporter permease
H	OCU_RS40030		acyltransferase
H	OCU_RS40035		putative glycosyltransferase
H	OCU_RS40040		hypothetical protein
H	OCU_RS40045		oxidoreductase
H	OCU_RS40050		methyltransferase
H	OCU_RS40055		methyltransferase MtfB
H	OCU_RS40060		putative glycosyltransferase
H	OCU_RS40065		glycosyl transferase family 1
H	OCU_RS40070		methyltransferase MtfB
H	OCU_RS40075		putative epimerase/dehydratase
H	OCU_RS40080		hypothetical protein
H	OCU_RS40085		hypothetical protein
H	OCU_RS40090		acyltransferase
H	OCU_RS40095	lipL	esterase
H	OCU_RS40110	mutA	putative methylmalonyl-CoA mutase small subunit
H	OCU_RS40120		hypothetical protein
H	OCU_RS40125		hypothetical protein
H	OCU_RS40130		hypothetical protein
H	OCU_RS40135		putative non-ribosomal peptide synthetase
H	OCU_RS40140		two-component sensor histidine kinase
H	OCU_RS40180	hemH	ferrochelatase
H	OCU_RS40195		hypothetical protein
H	OCU_RS40200		UPF0353 protein
H	OCU_RS40225		hypothetical protein
H	OCU_RS40230	acn	aconitate hydratase A
I	OCU_RS44795	rmlD	NADP-dependent oxidoreductase
I	OCU_RS44805		TIGR03089 family protein
I	OCU_RS44815	ctpC	putative cation-transporting P-type ATPase
I	OCU_RS44820		membrane protein
I	OCU_RS44825		putative S-adenosyl-L-methionine-dependent methyltransferase
I	OCU_RS44830		CoA transferase
I	OCU_RS44835	pknD	serine/threonine-protein kinase PknD
J	OCU_RS45360	dnaE2	error-prone DNA polymerase
J	OCU_RS45365	otsB	trehalose-phosphate phosphatase
J	OCU_RS45370	htdY	3-hydroxyacyl-thioester dehydratase HtdY
J	OCU_RS45375	lpqD	histidine phosphatase family protein
J	OCU_RS45390		nucleoside hydrolase
J	OCU_RS45395		hypothetical protein
K	OCU_RS49695		LacI family transcriptional regulator
K	OCU_RS49700		acyl dehydratase
K	OCU_RS49705		transporter
K	OCU_RS49710		acyl-CoA dehydrogenase
K	OCU_RS49715		TetR family transcriptional regulator
K	OCU_RS49720		TetR family transcriptional regulator
K	OCU_RS49725		hypothetical protein
K	OCU_RS49730		sulfotransferase
K	OCU_RS49735		hypothetical protein
K	OCU_RS49740		class I fructose-bisphosphate aldolase
K	OCU_RS49745	rsfB	anti-sigma factor antagonist
K	OCU_RS49750		anti-sigma regulatory factor
K	OCU_RS49755		hypothetical protein
K	OCU_RS49760		hypothetical protein
K	OCU_RS49765		TetR family transcriptional regulator
K	OCU_RS49770		phosphotransferase
K	OCU_RS49775		amidohydrolase
K	OCU_RS49780		hypothetical protein
K	OCU_RS49785		hypothetical protein
K	OCU_RS49790		putative two-component system response regulator LuxR
K	OCU_RS49795		hypothetical protein
K	OCU_RS49800		hypothetical protein
K	OCU_RS49805		putative membrane protein MmpL family
K	OCU_RS49810	eccC2	type VII secretion protein EccC
K	OCU_RS49815	eccB2	ESX-2 secretion system ATPase EccB2
K	OCU_RS49820		hypothetical protein
K	OCU_RS49825		hypothetical protein
K	OCU_RS50805		hypothetical protein
K	OCU_RS50810		hypothetical protein
K	OCU_RS50825		hypothetical protein
K	OCU_RS50830		hypothetical protein
K	OCU_RS49845		hypothetical protein
K	OCU_RS49850		hypothetical protein
K	OCU_RS49855		hypothetical protein
K	OCU_RS49860	pcnA	CCA tRNA nucleotidyltransferase
K	OCU_RS50835		hypothetical protein
K	OCU_RS49830		hypothetical protein
K	OCU_RS49880		DNA mismatch repair protein MutT
K	OCU_RS49885		hypothetical protein
K	OCU_RS49890	mviN	putative peptidoglycan biosynthesis protein MviN
K	OCU_RS49895	sigM	ECF RNA polymerase sigma factor SigM
K	OCU_RS49900	rsmA	anti-sigma-M factor RsmA
K	OCU_RS49905	trxB	thioredoxin reductase
K	OCU_RS49920		hypothetical protein
* Corresponding to the regions shown in Figure 4 and Supplemental Figure S7.
