# Supplementary material for: Comparative genomic analysis of Mycobacterium intracellulare: implications for clinical taxonomic classification in pulmonary Mycobacterium avium-intracellulare complex disease
Source: BMC Microbiol. 2021 Apr 6;21:103. doi: 10.1186/s12866-021-02163-9 (PMC8025370; doi:10.1186/s12866-021-02163-9)
Supplement: Supplementary file 3 — Additional file 3. [file 12866_2021_2163_MOESM3_ESM.xlsx]

## Sheet: stats
Table S2. Number of core, accessory, and unique genes revealed by pan-genomic analysis.
Organism name	No. of core genes	No. of accessory genes	No. of unique genes
ATCC13950	3153	1886	2
M.i.198	3153	1876	75
M.i.27	3153	2253	114
M001	3153	1902	241
M002	3153	1971	16
M003	3153	1935	2
M004	3153	1759	11
M005	3153	1924	136
M006	3153	2086	1
M007	3153	1977	16
M008	3153	2248	3
M009	3153	2155	3
M010	3153	1759	67
M011	3153	1789	39
M012	3153	2278	29
M013	3153	1808	28
M014	3153	1754	8
M015	3153	2000	23
M016	3153	1969	3
M017	3153	1874	137
M018	3153	2033	38
M019	3153	2018	79
M020	3153	1750	174
M021	3153	1552	337
M022	3153	1816	6
M023	3153	2152	2
M024	3153	1909	6
M025	3153	2099	6
M026	3153	2228	71
M027	3153	1879	9
M028	3153	2089	8
M029	3153	1907	114
1956	3153	1891	282
CSURP8077	3153	2016	286
FLAC0133	3153	1881	42
FLAC0181	3153	2044	1
2285	3153	1898	208
MIN_061107_1834	3153	2069	30
MIN_052511_1280	3153	1932	559
852002-53206_SCH5915646	3153	2036	46
E3191	3153	1628	129
E2190	3153	1609	90
MOTT-02	3153	1870	10
FLAC0204	3153	2047	2
FLAC0162	3153	1751	212
MTCC9506	3153	1963	13
JCM30622	3153	1984	12
MOTT64	3153	1985	4
KCTC29084	3153	1931	2
05-1390	3153	1902	145
Asan36527	3153	1838	2
Asan36912	3153	1837	11
1.0998e+06	3153	1811	34
E3170	3153	1708	402
RT955	3153	1676	98
