# Supplementary material for: Comparative genomic analysis of Mycobacterium intracellulare: implications for clinical taxonomic classification in pulmonary Mycobacterium avium-intracellulare complex disease
Source: BMC Microbiol. 2021 Apr 6;21:103. doi: 10.1186/s12866-021-02163-9 (PMC8025370; doi:10.1186/s12866-021-02163-9)
Supplement: Supplementary file 4 — Additional file 4. [file 12866_2021_2163_MOESM4_ESM.xlsx]

## Sheet: Sheet1
Table S3. Mce gene operons in M. intracelllulare ATCC13950 estimated by the Uniprot data and BLAST hits to the M. tuberculosis H37Rv genome
Uniprot Entry	Entry name	Protein names	Locus tag	mce operon	Length	Function deduced from the BLAST hit to M. tubreculosis H37Rv	Score	Expect	Method	Identities	Positives	Gaps
H8IIJ7	H8IIJ7_MYCIA	Mce related protein	OCU_RS25540		523	Chain A, Probable arabinosyltransferase A	28.1 bits(61)	2.8	Compositional matrix adjust.	39/139(28%)	48/139(34%)	27/139(19%)
H8IIJ8	H8IIJ8_MYCIA	Mce1B	OCU_RS25545		359	Mce-family protein Mce2B	136 bits(343)	1e-38	Compositional matrix adjust.	80/234(34%)	121/234(51%)	4/234(1%)
H8IIJ9	H8IIJ9_MYCIA	MlaD domain-containing protein	OCU_RS25550	mce7	348	Mce family protein Mce3B	75.1 bits(183)	6e-16	Compositional matrix adjust.	73/292(25%)	118/292(40%)	7/292(2%)
H8IIK0	H8IIK0_MYCIA	Virulence factor Mce family protein	OCU_RS25555		371	Mce family protein Mce4D	135 bits(341)	1e-36	Compositional matrix adjust.	99/324(31%)	164/324(50%)	14/324(4%)
H8IIK1	H8IIK1_MYCIA	MlaD domain-containing protein	OCU_RS25560		410	No significant similarity found
H8IIK2	H8IIK2_MYCIA	Mce related protein	OCU_RS25565		416	Mce family protein Mce1F	84.0 bits(206)	3e-18	Compositional matrix adjust.	88/340(26%)	145/340(42%)	15/340(4%)
H8IP84	H8IP84_MYCIA	Mce4	OCU_RS27800		384	Mce family protein Mce4A	671 bits(1732)	0	Compositional matrix adjust.	327/384(85%)	352/384(91%)	0/384(0%)
H8IP85	H8IP85_MYCIA	Virulence factor Mce family protein	OCU_RS27805		351	Mce family protein Mce4B	573 bits(1477)	0	Compositional matrix adjust.	287/347(83%)	318/347(91%)	0/347(0%)
H8IP86	H8IP86_MYCIA	MlaD domain-containing protein	OCU_RS27810	mce4	366	Mce family protein Mce4C	572 bits(1475)	0	Compositional matrix adjust.	280/351(80%)	319/351(90%)	0/351(0%)
H8IP87	H8IP87_MYCIA	Virulence factor mce family protein	OCU_RS27815		479	Mce family protein Mce4D	688 bits(1775)	0	Compositional matrix adjust.	341/429(79%)	371/429(86%)	5/429(1%)
H8IP88	H8IP88_MYCIA	LprN	OCU_RS27820		384	Mce family lipoprotein LprN	655 bits(1689)	0	Compositional matrix adjust.	317/384(83%)	349/384(90%)	0/384(0%)
H8IP89	H8IP89_MYCIA	MlaD domain-containing protein	OCU_RS27825		573	Mce family protein Mce4	797 bits(2058)	0	Compositional matrix adjust.	457/573(80%)	499/573(87%)	9/573(1%)
H8IQ45	H8IQ45_MYCIA	MCE-family protein Mce2A	OCU_RS28225		404	Mce family protein Mce1A	500 bits(1287)	1e-177	Compositional matrix adjust.	264/442(60%)	312/442(70%)	47/442(10%)
H8IRW8	H8IRW8_MYCIA	Virulence factor Mce family protein, putative	OCU_RS29060		384	Mce family protein Mce4A	229 bits(583)	2e-72	Compositional matrix adjust.	130/318(41%)	182/318(57%)	5/318(1%)
H8IRW9	H8IRW9_MYCIA	Virulence factor Mce family protein	OCU_RS29065		340	Mce family protein Mce3B	244 bits(624)	8e-80	Compositional matrix adjust.	134/332(40%)	194/332(58%)	2/332(0%)
H8IRX0	H8IRX0_MYCIA	Virulence factor Mce family protein	OCU_RS29070	mce5	372	Mce family protein Mce4C	192 bits(489)	4e-59	Compositional matrix adjust.	124/334(37%)	176/334(52%)	17/334(5%)
H8IRX1	H8IRX1_MYCIA	Virulence factor mce family protein	OCU_RS29075		445	Mce family protein Mce4D	225 bits(574)	1e-69	Compositional matrix adjust.	149/419(36%)	220/419(52%)	20/419(4%)
H8IRX2	H8IRX2_MYCIA	Uncharacterized protein	OCU_RS29080		428	Mce family lipoprotein LprM	261 bits(667)	1e-84	Compositional matrix adjust.	152/372(41%)	204/372(54%)	22/372(5%)
H8IRX3	H8IRX3_MYCIA	Mce-family protein mce1f	OCU_RS29085		579	Mce family protein Mce3F	313 bits(801)	7e-102	Compositional matrix adjust.	176/399(44%)	249/399(62%)	8/399(2%)
H8IIP5	H8IIP5_MYCIA	Virulence factor Mce family protein	OCU_RS31625		489	Mce family protein Mce3A	435 bits(1119)	4e-151	Compositional matrix adjust.	238/416(57%)	309/416(74%)	6/416(1%)
H8IIP6	H8IIP6_MYCIA	Virulence factor Mce family protein	OCU_RS31630		342	Mce family protein Mce3B	442 bits(1136)	2e-157	Compositional matrix adjust.	216/342(63%)	263/342(76%)	0/342(0%)
H8IIP7	H8IIP7_MYCIA	Virulence factor Mce family protein	OCU_RS31635	mce3	441	Mce family protein Mce3C	483 bits(1242)	8e-171	Compositional matrix adjust.	251/380(66%)	305/380(80%)	0/380(0%)
H8IIP8	H8IIP8_MYCIA	Virulence factor mce family protein	OCU_RS31640		439	Mce family protein Mce3D	560 bits(1443)	0	Compositional matrix adjust.	275/436(63%)	327/436(75%)	25/436(5%)
H8IIP9	H8IIP9_MYCIA	Virulence factor Mce family protein	OCU_RS31645		376	Mce family lipoprotein LprM	513 bits(1322)	0	Compositional matrix adjust.	248/365(68%)	294/365(80%)	0/365(0%)
H8IIQ0	H8IIQ0_MYCIA	Virulence factor mce family protein	OCU_RS31650		491	Mce family protein Mce3F	533 bits(1374)	0	Compositional matrix adjust.	269/436(62%)	333/436(76%)	5/436(1%)
H8IL05	H8IL05_MYCIA	Virulence factor Mce family protein	OCU_RS32525		400	Mce family protein Mce3A	456 bits(1173)	1e-160	Compositional matrix adjust.	234/371(63%)	288/371(77%)	3/371(0%)
H8IL06	H8IL06_MYCIA	Virulence factor Mce family protein	OCU_RS32530		314	Mce family protein Mce3B	426 bits(1094)2e-151Compositional matrix adjust.207/314(66%)246/314(78%)0/314(0%)
H8IL07	H8IL07_MYCIA	Virulence factor Mce family protein	OCU_RS32535	mce3bis	441	Mce family protein Mce3C	474 bits(1219)	3e-167	Compositional matrix adjust.	269/397(68%)	322/397(81%)	0/397(0%)
H8IL08	H8IL08_MYCIA	Virulence factor Mce family protein	OCU_RS32540		419	Mce family protein Mce3D	544 bits(1402)	0	Compositional matrix adjust.	268/416(64%)	312/416(75%)	18/416(4%)
H8IL09	H8IL09_MYCIA	Virulence factor Mce family protein	OCU_RS32545		292	Mce family lipoprotein LprM	386 bits(992)	1e-135	Compositional matrix adjust.	201/298(67%)	229/298(76%)	6/298(2%)
H8IL10	H8IL10_MYCIA	Virulence factor Mce family protein	OCU_RS32550		468	Mce family protein Mce3F	530 bits(1365)	0	Compositional matrix adjust.	270/414(65%)	324/414(78%)	11/414(2%)
H8IWR5	H8IWR5_MYCIA	MlaD domain-containing protein	OCU_RS36550		419	Mce family protein Mce1F	91.7 bits(226)	1e-20	Compositional matrix adjust.	67/239(28%)	111/239(46%)	5/239(2%)
H8IWR6	H8IWR6_MYCIA	Mce related protein	OCU_RS36555		413	Mce family protein Mce2C	33.5 bits(75)0.041Compositional matrix adjust.81/384(21%)139/384(36%)64/384(16%)
H8IWR7	H8IWR7_MYCIA	Virulence factor Mce family protein	OCU_RS36560	mce7bis	379	Mce family protein Mce4D	2 bits(358)	4e-39	Compositional matrix adjust.	102/324(31%)	163/324(50%)	11/324(3%)
H8IWR8	H8IWR8_MYCIA	Virulence factor Mce family protein	OCU_RS36565		346	Mce family protein Mce3C	90.1 bits(222)	8e-21	Compositional matrix adjust.	63/218(29%)	101/218(46%)	1/218(0%)
H8IWR9	H8IWR9_MYCIA	Virulence factor Mce family protein	OCU_RS36570		351	Mce family protein Mce3B	160 bits(406)	3e-47	Compositional matrix adjust.	105/317(33%)	167/317(52%)	16/317(5%)
H8IWS0	H8IWS0_MYCIA	Uncharacterized protein	OCU_RS36575		527	Mce family protein Mce4A	40.0 bits(92)	0.0004	Compositional matrix adjust.	76/346(22%)	130/346(37%)	84/346(24%)
H8IMC8	H8IMC8_MYCIA	Virulence factor Mce	OCU_RS44245		435	Mce family protein Mce1A	600 bits(1546)	0	Compositional matrix adjust.	307/455(67%)	368/455(80%)	26/455(5%)
H8IMC9	H8IMC9_MYCIA	Virulence factor Mce	OCU_RS44250		430	Mce family protein Mce1A	615 bits(1587)	0	Compositional matrix adjust.	309/449(69%)	371/449(82%)	20/449(4%)
H8ISN1	H8ISN1_MYCIA	Cell entry (Mce) related family protein	OCU_RS46670		151	MULTISPECIES: nitroreductase family deazaflavin-dependent oxidoreductase, hypothetical protein Rv1598c	33.5 bits(75)	0.003	Compositional matrix adjust.	21/49(43%)	25/49(51%)	2/49(4%)
H8IIC8	H8IIC8_MYCIA	Uncharacterized protein	OCU_RS48855		516	Mce family protein Mce1F	813 bits(2101)	0	Compositional matrix adjust.	403/515(78%)	453/515(87%)	1/515(0%)
H8IIC9	H8IIC9_MYCIA	LprK	OCU_RS48860		383	Mce family lipoprotein LprK	603 bits(1555)	0	Compositional matrix adjust.	306/383(80%)	343/383(89%)	0/383(0%)
H8IID0	H8IID0_MYCIA	MlaD domain-containing protein	OCU_RS48865	mce1	537	Mce family protein Mce1D	828 bits(2138)	0	Compositional matrix adjust.	399/492(81%)	441/492(89%)	0/492(0%)
H8IID1	H8IID1_MYCIA	Mce-family protein mce1c	OCU_RS48870		520	Mce family protein Mce1C	696 bits(1795)	0	Compositional matrix adjust.	363/466(78%)	414/466(88%)	0/466(0%)
H8IID2	H8IID2_MYCIA	Virulence factor Mce family protein	OCU_RS48875		346	Mce family protein Mce1B	553 bits(1426)	0	Compositional matrix adjust.	260/346(75%)	303/346(87%)	0/346(0%)
H8IID3	H8IID3_MYCIA	Virulence factor mce family protein	OCU_RS48880		435	Mce family protein Mce1A	613 bits(1582)	0	Compositional matrix adjust.	314/455(69%)	377/455(82%)	21/455(4%)
